# Supplementary material for: A Comparison of Transcriptional Diversity of Swine Macrophages Infected With TgHB1 Strain of Toxoplasma gondii Isolated in China
Source: Front Cell Infect Microbiol. 2020 Sep 25;10:526876. doi: 10.3389/fcimb.2020.526876 (PMC7546811; doi:10.3389/fcimb.2020.526876)
Supplement: Supplementary file 1 [file Table_1.XLSX]

## Sheet: Macrophage
Table S1 Reads distribution across pig reference genome in different samples
Group	Time point	Biological repetition	CDS	Intergenic region	Intron
Macrophage-NC	0h	1	0.761	0.137	0.102
		2	0.744	0.146	0.11
		3	0.724	0.151	0.125
Macrophage-RH	6h	1	0.856	0.1	0.044
		2	0.857	0.097	0.046
		4	0.828	0.118	0.054
	12h	1	0.834	0.109	0.058
		2	0.848	0.1	0.052
		4	0.826	0.12	0.054
	24h	1	0.819	0.107	0.073
		2	0.817	0.119	0.064
		4	0.835	0.109	0.056
Macrophage-HB1	6h	1	0.849	0.102	0.049
		2	0.867	0.091	0.042
		4	0.825	0.116	0.059
	12h	1	0.839	0.107	0.053
		2	0.827	0.113	0.059
		4	0.833	0.116	0.051
	24h	1	0.812	0.118	0.07
		2	0.835	0.112	0.053
		4	0.822	0.11	0.067
Macrophage-ME49	6h	1	0.846	0.104	0.05
		2	0.872	0.086	0.042
		4	0.837	0.113	0.05
	12h	1	0.836	0.108	0.057
		2	0.837	0.11	0.052
		4	0.838	0.115	0.046
	24h	1	0.819	0.118	0.063
		2	0.826	0.123	0.051
		4	0.821	0.113	0.065

## Sheet: T.gondii
Table S1 Reads distribution across T.gondii reference genome in different samples
Group	Time point	Biological repetition	CDS	Intergenic region	Intron
RH	0h	1	0.939	0.031	0.03
		2	0.92	0.036	0.044
		3	0.936	0.022	0.042
HB1	0h	1	0.932	0.033	0.035
		2	0.926	0.037	0.037
		3	0.934	0.031	0.035
ME49	0h	1	0.903	0.061	0.037
		2	0.901	0.058	0.04
		3	0.904	0.059	0.038
RH	6h	1	0.922	0.052	0.025
		2	0.914	0.059	0.027
		4	0.883	0.092	0.025
	12h	1	0.915	0.059	0.025
		2	0.924	0.045	0.031
		4	0.896	0.073	0.031
	24h	1	0.931	0.042	0.026
		2	0.928	0.04	0.032
		4	0.924	0.055	0.021
HB1	6h	1	0.914	0.058	0.027
		2	0.92	0.051	0.029
		4	0.878	0.091	0.03
	12h	1	0.906	0.065	0.03
		2	0.921	0.043	0.036
		4	0.892	0.081	0.027
	24h	1	0.931	0.041	0.028
		2	0.925	0.044	0.032
		4	0.911	0.063	0.026
ME49	6h	1	0.897	0.08	0.023
		2	0.911	0.065	0.024
		4	0.899	0.077	0.024
	12h	1	0.901	0.076	0.023
		2	0.913	0.06	0.027
		4	0.896	0.081	0.023
	24h	1	0.915	0.061	0.024
		2	0.922	0.05	0.027
		4	0.918	0.056	0.026
