# Supplementary material for: A Comparison of Transcriptional Diversity of Swine Macrophages Infected With TgHB1 Strain of Toxoplasma gondii Isolated in China
Source: Front Cell Infect Microbiol. 2020 Sep 25;10:526876. doi: 10.3389/fcimb.2020.526876 (PMC7546811; doi:10.3389/fcimb.2020.526876)
Supplement: Supplementary file 3 [file Table_3.XLSX]

## Sheet: sheet1
Table S3. The signal peptide, TM Domains and proteins location of T.gondii co-up and co-down related differentially expressed genes
Gene ID	Product Description	Molecular Weight (kDa)	Up or Down	# TM Domains	SignalP Peptide	Protein location prediction
TGME49_221190	mrna cleavage factor family protein, putative	45.795	Down	0		19S proteasome, cytosol
TGME49_234450	ribosomal protein RPS15A	26.589	Up	1		40S ribosome
TGME49_222300	hypothetical protein	159.726	Up	1	HMM: MAGRLPVARRGGRRRRGGAFVVLSLLCCFVGRYVSLS, NN: MAGRLPVARRGGRRRRGGAFVVLSLLCCFVGRYVSLS	apicoplast
TGME49_206610	pyruvate dehydrogenase complex subunit PDH-E2	96.878	Up	0	HMM: MALPSPGILVHVSLFLAAVSSAFGL, NN: MALPSPGILVHVSLFLAAVSSAFGL	apicoplast
TGME49_264080	acyl carrier protein ACP	19.379	Up	1	HMM: MEMHPRNAGRKTLLALALFMATSIASSYGF, NN: MEMHPRNAGRKTLLALALFMATSIASSYGF	apicoplast
TGME49_217740	3-ketoacyl-(acyl-carrier-protein) reductase	39.039	Up	0	HMM: METPVSVQTARRPSSSRSLNLLTLALSLFFAPTVSAR, NN: METPVSVQTARRPSSSRSLNLLTLALSLFFAPTVSAR	apicoplast
TGME49_286050	hypothetical protein	60.588	Up	0	HMM: MGFISLRNLFSGGVCLHFSPSFLCLLTFLTFLSPPAEGL, NN: MGFISLRNLFSGGVCLHFSPSFLCLLTFLTFLSPPAEGL	apicoplast
TGME49_293590	3-oxoacyl-acyl-carrier protein synthase I/II, putative	58.394	Up	1	HMM: MNPALLDRRLLSKLPSLVSVLTFLLSVFIFSPAHAL, NN: MNPALLDRRLLSKLPSLVSVLTFLLSVFIFSPAHAL	apicoplast
TGME49_221320	acetyl-CoA carboxylase ACC1	287.679	Up	1	HMM: MPIRTHARVRSVCTMGVVSRAAAA, NN: MPIRTHARVRSVCTMGVVSRAAAA	apicoplast
TGME49_275690	ClpB, putative	114.549	Up	0	HMM: MQRSCLQISGCSALYLPMAWPRGLSGPPRGRSRRLTPRGRLLFLRGALLVALVQQTVGH, NN: MQRSCLQISGCSALYLPMAWPRGLSGPPRGRSRRLTPRGRLLFLRGALLVALVQQTVGH	apicoplast
TGME49_255690	2-C-methyl-D-erythritol 2,4-cyclodiphosphate synthase domain-containing protein	56.521	Up	1	HMM: MSQASVSRRVFPRMSFRPLNAFVSSLLSLIVLFVLCS, NN: MSQASVSRRVFPRMSFRPLNAFVSSLLSLIVLFVLCS	apicoplast
TGME49_215100	PP-loop family protein	260.517	Up	2	HMM: MSQKRETFPPVFSGGATARLPPSPAPLAGVSCLLVLPQALVFCLFHLMTSSDFLFFSSNAS, NN: MSQKRETFPPVFSGGATARLPPSPAPLAGVSCLLVLPQALVFCL	apicoplast
TGME49_251930	enoyl-acyl carrier reductase ENR	43.657	Up	0	HMM: MVGFKLLTLGAFVAGELTLVGPAGTMAF, NN: MVGFKLLTLGAFVAGELTLVGPAGTMAF	apicoplast
TGME49_258380	elongation factor p (ef-p) kow family domain-containing protein	55.704	Up	1	HMM: MVGWKYPRRLRLFPTLSLFNLFLPLFLGQFVGAR, NN: MVGWKYPRRLRLFPTLSLFNLFLPLFLGQ	apicoplast
TGME49_225990	acyl transferase domain-containing protein	53.256	Up	1	HMM: MYRAAKMTASSALLRSFLQYSCTLVLCSGWLVPFSGAV, NN: MYRAAKMTASSALLRSFLQYSCTLVLCSGWLVPFSGAV	apicoplast
TGME49_261070	apicoplast triosephosphate translocator APT1	37.903	Up	6		apicoplast
TGME49_239320	BolA family protein	31.005	Up	1		apicoplast
TGME49_240600	chaperonin cpn60, putative	72.236	Up	1		apicoplast
TGME49_287270	hypothetical protein	75.126	Up	1		apicoplast
TGME49_222020	phosphoglycerate kinase PGKII	63.029	Up	0		apicoplast
TGME49_231890	beta-ketoacyl-acyl carrier protein synthase III, putative	69.006	Up	0		apicoplast
TGME49_245670	pyruvate dehydrogenase complex subunit PDH-E1Alpha	67.458	Up	0		apicoplast
TGME49_273730	phospholipase, patatin family protein	72.003	Up	0		apicoplast
TGME49_289000	hypothetical protein	125.329	Up	0		apicoplast
TGME49_288800	endonuclease/exonuclease/phosphatase family protein	91.41	Down	0		cytosol
TGME49_203450	DUF3228 domain-containing protein	50.684	Up	0	HMM: MAALWTTRVICFSCFFLLLVSLSAPTQGE, NN: MAALWTTRVICFSCFFLLLVSLSAPTQGE	cytosol
TGME49_225050	adenosylhomocysteinase, putative	64.105	Up	0	HMM: MRALFLSQESDGFLSPLCFLPGSPSSSF, NN: MRALFLSQESDGFLSPLCFLPGSPSSSFPHILQKRQPFLSLFLFAKTSQSRGR	cytosol
TGME49_214270	translation initiation factor IF-2, putative	126.067	Up	0		cytosol
TGME49_214350	GTP-binding protein, putative	44.546	Up	0		cytosol
TGME49_215560	histone arginine methyltransferase PRMT5	107.09	Up	0		cytosol
TGME49_218530	proteasome-interacting thioredoxin domain-containing protein	38.082	Up	0		cytosol
TGME49_235540	eukaryotic initiation factor-2 beta, putative	26.232	Up	0		cytosol
TGME49_239530	alanine-glyoxylate aminotransferase	57.437	Up	0		cytosol
TGME49_250880	kinase, pfkB family protein	49.956	Up	0		cytosol
TGME49_251810	translation initiation factor eIF-5A, putative	17.467	Up	0		cytosol
TGME49_254520	mediator complex subunit MED11	16.381	Up	0		cytosol
TGME49_257960	GDP-D-mannose pyrophosphorylase	47.703	Up	0		cytosol
TGME49_291930	RNA recognition motif-containing protein	73.117	Up	0		cytosol
TGME49_226380	hypothetical protein	42.611	Down	2	HMM: MYPLTVYSILAVVGLSLVCRGI, NN: MYPLTVYSILAVVGLSLVCRGIATE	dense granules
TGME49_262400	lipase	155.948	Down	1	HMM: MVRHWRSPTFSWSPSVHFLLTSLAVFFLFSFFSPRFLDSSAA, NN: MVRHWRSPTFSWSPSVHFLLTSLAVFFLFSFFSPRFLDSSAAT	dense granules
TGME49_212300	hypothetical protein	75.642	Down	1	HMM: MSAQGQQGVRSTVAAGKNRFWQPAPITVLLVLSSSFLFAFAA, NN: MSAQGQQGVRSTVAAGKNRFWQPAPITVLLVLSSSFLFAFAA	dense granules
TGME49_217530	hypothetical protein	63.767	Down	0	HMM: MPSWWRVFPLCNLLLLLLSGVTQQ, NN: MPSWWRVFPLCNLLLLLLSGVTQQ	dense granules
TGME49_288000	hypothetical protein	327.886	Down	0	HMM: MPFQVYNLLGWVTVSRLTILLLLFAGRLLK, NN: MPFQVYNLLGWVTVSRLTILLLLFAGRLLK	dense granules
TGME49_230180	hypothetical protein	57.329	Down	1	HMM: MLQMARYTANICAVSICSLVLVVALSVGI, NN: MLQMARYTANICAVSICSLVLVVAL	dense granules
TGME49_231960	omega secalin, putative	201.901	Down	0	HMM: MKVRSVLSVGFWAAACVAF, NN: MKVRSVLSVGFWAAACVAF	dense granules
TGME49_316250	hypothetical protein	44.748	Down	0	HMM: MKGVSSRCSALLRGGCLALAVLAALERLFTVAD, NN: MKGVSSRCSALLRGGCLALAVLAA	dense granules
TGME49_208450	protease inhibitor PI2	35.309	Down	0	HMM: MGKNPLLFLAGVLVCSFSVAVFAS, NN: MGKNPLLFLAGVLVCSFSVAVFAS	dense granules
TGME49_228170	inner membrane complex protein IMC2A	170.814	Down	1	HMM: MERRTRPDVSPRWQARRIHFVWLTALAVPIFLLFPSLSLLESTSSAGCSGIQCFASFPGVAAG, NN: MERRTRPDVSPRWQARRIHFVWLTALAVPIFLLFPSLSL	dense granules
TGME49_203310	dense granule protein GRA7	25.918	Down	2	HMM: MARHAIFFALCVLGLVAAALPQFATAA, NN: MARHAIFFALCVLGLVAAALPQFATAA	dense granules
TGME49_254720	dense granule protein GRA8	28.628	Down	0	HMM: MALPLRVSATVFVVFAVFGVARAM, NN: MALPLRVSATVFVVFAVFGVARAM	dense granules
TGME49_312420	hypothetical protein	117.806	Down	1	HMM: MAILRLSFVFSLSLLIALYSVWQH, NN: MAILRLSFVFSLSLLIALYSVWQH	dense granules
TGME49_214410	hypothetical protein	62.642	Down	2		dense granules
TGME49_275460	hypothetical protein	30.743	Down	1		dense granules
TGME49_320490	N-acyl-phosphatidylethanolamine-hydrolyzing phospholipase D family protein	126.22	Down	1		dense granules
TGME49_240090	rhoptry kinase family protein ROP34, putative	61.666	Down	1		dense granules
TGME49_217680	hypothetical protein	246.144	Down	0		dense granules
TGME49_240060	hypothetical protein	88.532	Down	0		dense granules
TGME49_249990	hypothetical protein	92.585	Down	0		dense granules
TGME49_294970	hypothetical protein	68.05	Down	0		dense granules
TGME49_247220	nudix -type motif 9 isoform a family protein	60.638	Down	0		dense granules
TGME49_203600	hypothetical protein	47.214	Up	1	HMM: MILSTERMNRPGCHRASRNGGRAFFFLLLVSLSYFFLWSQ, NN: MILSTERMNRPGCHRASRNGGRAFFFLLLVSLSYFFLWSQ	dense granules
TGME49_237880	hypothetical protein	18.17	Up	1	HMM: MLHHSVCFCSARGFIPAMRKFTIVAVVVFALLGCVSWQESAFVRGA, NN: MLHHSVCFCSARGFIPAMRKFTIVAVVVFALLGCVSWQ	dense granules
TGME49_252380	hypothetical protein	135.811	Down	1	HMM: MPPPCVSAPSRRAGDDLPPQRKASRLSSLLLLFLLTLHPSPVAVESV, NN: MPPPCVSAPSRRAGDDLPPQRKASRLSSLLLLFLLTLHPSPVAVE	ER
TGME49_238950	fatty acyl-CoA desaturase, putative	117.09	Up	14	HMM: MALLTEIAALWVRDLLRRTLGG, NN: MALLTEIAALWVRDLLRRTLGG	ER
TGME49_205740	hypothetical protein	140.937	Up	1	HMM: MAPSYLVDEPVPLRKVCGKQAGRELRHVARGLLPPKASLRCLLSALLVVEAFFIPVVFGA, NN: MAPSYLVDEPVPLRKVCGKQAGRELRHVARGLLPPKASLRCLLSALLVVEAFFIPVVFGA	ER
TGME49_218540	peptidase S15, putative	45.091	Up	1	HMM: MGFSSSNWSWAGLGCGLLALAILLPPDPGL, NN: MGFSSSNWSWAGLGCGLLALAI	ER
TGME49_307605	hypothetical protein	22.014	Up	3	HMM: MQVTTFLQTVIFLPVGSFLLLTSLLGV, NN: MQVTTFLQTVIFLPVGSFLLLTSLLGV	ER
TGME49_276110	cytochrome b5 family heme/steroid binding domain-containing protein	25.153	Up	1		ER
TGME49_276910	endoplasmic reticulum lumen protein retaining receptor (ERD2) family protein	25.833	Up	5	HMM: MAQNAFRLSGDMLHLVSIFLLLFKLYRSK, NN: MAQNAFRLSGDMLHLVSIFLLLFKLYRSKNCA	Golgi
TGME49_262710	Ctr copper transporter family protein	40.741	Up	3		Golgi
TGME49_310210	hypothetical protein	83.635	Down	12		Golgi, endomembrane vesicles
TGME49_208370	myosin heavy chain, putative	124.811	Down	2	HMM: MRNRRRGLLIFGIVTAMLWLFIDVTTTE, NN: MRNRRRGLLIFGIVTAMLWLFIDVTTTESA	IMC
TGME49_289630	microneme protein MIC16	74.592	Down	1	HMM: MVVSCLCTAMSSALSQ, NN: MVVSCLCTAMSSALSQ	micronemes
TGME49_277080	microneme protein MIC5	19.872	Down	1	HMM: MLRPTVRSSLLSLGLTVILYLALTGSADAL, NN: MLRPTVRSSLLSLGLTVILYLALTGSADAL	micronemes
TGME49_205680	hypothetical protein	79.065	Down	6	HMM: MHSTRRLWASVGVLSAAIFISALFQA, NN: MHSTRRLWASVGVLSAAIFISALFQADRGEGH	micronemes
TGME49_204050	subtilisin SUB1	81.776	Down	0	HMM: MGSSHAIVACAALIVLLSTNARGL, NN: MGSSHAIVACAALIVLLSTNARGL	micronemes
TGME49_250710	microneme protein MIC10	23.112	Down	1	HMM: MALSSLNNIRPFSGLLGCGLLFGALVVVVACVFSV, NN: MALSSLNNIRPFSGLLGCGLLFGALVVVVACVFSVPVEAG	micronemes
TGME49_211695	hypothetical protein	39.79	Down	0	HMM: MQGRSLFLAKARLSWSRSRASLSDSVRSFRSFSLSQASAWLSPFVVSPRLPTALLSGSSSCSLSS, NN: MQGRSLFLAKARLSWSRSRAS	mitochondrion - membranes
TGME49_293390	cytochrome C-type heme lyase, putative	43.431	Down	0	HMM: MATAATCPLGSTCPIPSSSFSSSSSSSPVSSSEASSSCPARSLPVSAPSSCAASCAPGAAST, NN: MATAATCPLGSTCPIPSSSF	mitochondrion - membranes
TGME49_268740	hypothetical protein	21.648	Down	0		mitochondrion - soluble
TGME49_292975	hypothetical protein	295.612	Down	0		mitochondrion - soluble
TGME49_242580	iron only hydrogenase large subunit, c-terminal domain-containing protein	106.986	Down	0		mitochondrion - soluble
TGME49_290900	hydrolase, NUDIX family protein	33.185	Up	0	HMM: MPFLVFEAASLLPATLHLPLSLSSLPSVLHPLFFVTAFSVCSLFPSSSSS, NN: MPFLVFEAASLLPATLHLPLSLSSLPSVLHPLFFVTAF	mitochondrion - soluble
TGME49_230520	cyclophilin 1, putative	26.223	Up	0		mitochondrion - soluble, outlier
TGME49_219738	hypothetical protein	273.278	Down	0		nucleolus
TGME49_214980	hypothetical protein	117.124	Down	0		nucleolus, nucleus - chromatin
TGME49_237020	exonuclease	157.138	Down	0		nucleolus, outlier
TGME49_202520	hypothetical protein	108.098	Down	0		nucleolus, outlier
TGME49_253560	hypothetical protein	203.91	Down	0		nucleolus, outlier
TGME49_299670	hypothetical protein	65.631	Down	0		nucleolus, outlier
TGME49_233870	hypothetical protein	164.5	Up	0		nucleolus, outlier
TGME49_246690	alpha amylase, catalytic domain-containing protein	99.928	Up	0		nucleolus, outlier
TGME49_236620	protein kinase (incomplete catalytic triad)	63.217	Down	0		nucleus - chromatin
TGME49_277000	transport protein Sec24, putative	108.033	Up	0		nucleus - chromatin
TGME49_285220	CAP-Gly domain-containing protein	84.616	Up	0		nucleus - chromatin
TGME49_269700	NLI interacting factor family phosphatase	132.261	Down	0		nucleus - non-chromatin
TGME49_305940	peptidyl-prolyl cis-trans isomerase, cyclophilin-type domain-containing protein	68.858	Down	0		nucleus - non-chromatin
TGME49_269650	FFD and TFG box motifs protein	51.44	Up	0	HMM: MAAAPLGSATAAGSDAA, NN: MAAAPLGSATAAGSDAA	nucleus - non-chromatin
TGME49_231170	RecF/RecN/SMC N terminal domain-containing protein	170.443	Up	0		nucleus - non-chromatin
TGME49_267390	DNA-directed RNA polymerase I RPAC1	38.446	Up	0		nucleus - non-chromatin
TGME49_314750	hypothetical protein	49.994	Up	0		nucleus - non-chromatin
TGME49_243430	OTU family cysteine protease	147.215	Down	0	HMM: MTCLPPSLLRVSRGSKACLEVTDALVVAFLVFSAMKNGTEVAAA, NN: MTCLPPSLLRVSRGSKACLEVTDALVVAFLVFSAMKNGT	outlier
TGME49_257380	hypothetical protein	23.918	Down	0	HMM: MLAPTFFFPVPLFLCDPCFAF, NN: MLAPTFFFPVPLFLCDPCFAFAN	outlier
TGME49_297400	hypothetical protein	46.576	Down	1		outlier
TGME49_319640	hypothetical protein	101.511	Down	1		outlier
TGME49_289050	FIKK kinase, putative	301.528	Down	0		outlier
TGME49_262380	elongation factor Tu, putative	59.628	Up	0	HMM: MATNLILRFRVGVSRPHTAAVGAAVPFCRASVAV, NN: MATNLILRFRVGVSRPHTAAVGAAVPFCRASVAV	outlier
TGME49_241880	3'5'-cyclic nucleotide phosphodiesterase domain-containing protein	142.516	Up	7		outlier
TGME49_203710	AP2 domain transcription factor AP2VIIa-4	360.053	Up	0		outlier
TGME49_268980	hypothetical protein	19.858	Down	1	HMM: MTSLLWIEVFAGVGGCFLLFVIVTAV, NN: MTSLLWIEVFAGVGGCFLLFVIVTAV	PM - integral
TGME49_233220	hypothetical protein	159.702	Down	2	HMM: MEQSAGVRRFFSNLSFICTTVALLLLASAGLPISASAE, NN: MEQSAGVRRFFSNLSFICTTVALLLLASAGL	PM - integral
TGME49_264870	Sodium:neurotransmitter symporter family protein	109.078	Down	14		PM - integral
TGME49_247360	PAP2 superfamily protein	35.04	Down	6		PM - integral
TGME49_294690	rhomboid protease ROM5	92.101	Down	6		PM - integral
TGME49_272370	hypothetical protein	258.05	Down	5		PM - integral
TGME49_249030	endonuclease/exonuclease/phosphatase family protein	60.226	Down	0		PM - integral
TGME49_266750	transporter/permease protein, putative	39.308	Up	7	HMM: MGQAGGDLLRAVLTRQHAIEVGVVLLFLVAYSAQPL, NN: MGQAGGDLLRAVLTRQHAIEVGVVLLFLVAYSA	PM - integral
TGME49_235150	transporter, major facilitator family protein	60.552	Up	12		PM - integral
TGME49_289070	E1-E2 ATPase subfamily protein	220.118	Up	11		PM - integral
TGME49_297245	transporter, major facilitator family protein	68.747	Up	11		PM - integral
TGME49_240810	hypothetical protein	61.262	Up	10		PM - integral
TGME49_254365	phosphatidate cytidylyltransferase	27.5	Up	4		PM - integral
TGME49_208850	SAG-related sequence SRS11	19.441	Up	0	HMM: MKTASLKFAALLGVAAFAPQFILCS, NN: MKTASLKFAALLGVAAFAPQFILCS	PM - peripheral 1
TGME49_207140	SAG-related sequence SRS49B	38.656	Up	0		PM - peripheral 1
TGME49_213050	hypothetical protein	21.191	Down	0		PM - peripheral 2, outlier
TGME49_266760	isocitrate dehydrogenase	66.34	Up	0	HMM: MYPLLCVFFAFFSPVHAR, NN: MYPLLCVFFAFFSPVHAR	PM - peripheral 2, outlier
TGME49_240380	hypothetical protein	544.854	Up	0		PM - peripheral 2, outlier
TGME49_315440	hypothetical protein	108.871	Down	8	HMM: MWQLGIAFAAVASFCGAAGD, NN: MWQLGIAFAAVASFCGAAGD
TGME49_250220	hypothetical protein	42.722	Down	0	HMM: MTRWWMRVLLSLTIPLTTIVRPG, NN: MTRWWMRVLLSLTIPLTTIV
TGME49_310045	hypothetical protein	14.269	Down	0	HMM: MSLLWFVAVACRRESL, NN: MSLLWFVAVACRRESLHGT
TGME49_201785	hypothetical protein	15.042	Down	0	HMM: MRGLFLMAWCVPVELHCQ, NN: MRGLFLMAWCVPVELHCQ
TGME49_239090	SAG-related sequence SRS23	30.78	Down	1	HMM: MQATGASVSLAVVLAFLCVLPVFSE, NN: MQATGASVSLAVVLAFLCVLPVFSE
TGME49_293258	hypothetical protein	168.912	Down	0	HMM: MPSRLSFRALSQRWKEFGAGPLAHLLGSAVHGA, NN: MPSRLSFRALSQRWKEFGAGPLAHLLGSAVHGA
TGME49_256040	PA14 domain-containing protein	108.784	Down	0	HMM: MMLGRLLFAASIIPWQQCLAQ, NN: MMLGRLLFAASIIPWQQCLAQ
TGME49_250115	hypothetical protein	96.29	Down	0	HMM: MMFRWLPQWFGSVTILLVTTVWLGRFRSQ, NN: MMFRWLPQWFGSVTILLVTTVWLGRFRSQ
TGME49_205020	hypothetical protein	53.144	Down	0	HMM: MLCTVAFSSLCASKSVSG, NN: MLCTVAFSSLCASKSVSG
TGME49_211610	hypothetical protein	135.358	Down	0	HMM: MILGIGSDKSEAAFLCFTPFSSGVSAE, NN: MILGIGSDKSEAAFLCFTPFSSGVSAE
TGME49_228160	acid phosphatase	186.996	Down	1	HMM: MESRRFGRLTVSLAISTVVVLLCISTFGAFPASTSTS, NN: MESRRFGRLTVSLAISTVVVLLCISTFGA
TGME49_266870	transporter, major facilitator family protein	44.876	Down	12
TGME49_220380	hypothetical protein	112.718	Down	1
TGME49_233610	hypothetical protein	33.827	Down	1
TGME49_246610	hypothetical protein	60.03	Down	1
TGME49_286010	hypothetical protein	67.476	Down	1
TGME49_200350	subtilisin SUB3	104.114	Down	1
TGME49_240960	AIG2 family protein	46.249	Down	0
TGME49_203050	AP2 domain transcription factor AP2VIIa-6	257.418	Down	0
TGME49_312930	cystathione gamma lyase, putative	45.926	Down	0
TGME49_216800	flagellar/basal body protein	26.067	Down	0
TGME49_203060	hypothetical protein	53.919	Down	0
TGME49_206460	hypothetical protein	18.103	Down	0
TGME49_207400	hypothetical protein	49.517	Down	0
TGME49_215210	hypothetical protein	75.278	Down	0
TGME49_217630	hypothetical protein	110.32	Down	0
TGME49_220175	hypothetical protein	74.509	Down	0
TGME49_220470	hypothetical protein	141.262	Down	0
TGME49_230170	hypothetical protein	171.69	Down	0
TGME49_233490	hypothetical protein	125.515	Down	0
TGME49_234460	hypothetical protein	30.454	Down	0
TGME49_236880	hypothetical protein	24.467	Down	0
TGME49_244710	hypothetical protein	18.26	Down	0
TGME49_247320	hypothetical protein	69.827	Down	0
TGME49_250000	hypothetical protein	16.93	Down	0
TGME49_250720	hypothetical protein	69.5	Down	0
TGME49_254960	hypothetical protein	157.375	Down	0
TGME49_285920	hypothetical protein	39.412	Down	0
TGME49_288010	hypothetical protein	16.561	Down	0
TGME49_289920	hypothetical protein	29.447	Down	0
TGME49_306510	hypothetical protein	89.779	Down	0
TGME49_304730	Mob1/phocein family protein	34.989	Down	0
TGME49_226540	protein kinase	54.688	Down	0
TGME49_239855	Ras-associated protein Rap1 isoform 1 family protein	83.973	Down	0
TGME49_248540	hypothetical protein	389.625	Up	0	HMM: MERRLSLTLSALTSASSA, NN: MERRLSLTLSALTSASSA
TGME49_255370	TIC20	43.427	Up	4	HMM: MGFPSALWLIPLYLTHLLLFFCGGASCT, NN: MGFPSALWLIPLYLTHLLLFFCGGASCT
TGME49_259920	Nitric-oxide synthase	137.759	Up	0	HMM: MIGSALEFISSQLFILLLLLSGTSIVPTSLPQ, NN: MIGSALEFISSQLFILLLLLSGTSI
TGME49_319740	transporter, major facilitator family protein	69.258	Up	7	HMM: MIGTESCLLVFFLLAFLEAVLVSFRLGLASPSSWFVSAVSSF, NN: MIGTESCLLVFFLLAFLEAV
TGME49_320620	queuine tRNA ribosyl transferase	104.508	Up	0	HMM: MPGSHRDLFTLMSCFALFPPAAQSL, NN: MPGSHRDLFTLMSCFALFPPAAQSL
TGME49_271080	hypothetical protein	53.696	Up	0	HMM: MSPASASRGPAVLVSFLHGTPKLAELQ, NN: MSPASASRGPAVLVSFLHGTPKLAE
TGME49_249720	ATP synthase F0 subunit 9, putative	17.739	Up	2
TGME49_203705	hypothetical protein	15.632	Up	0
TGME49_203830	FHA domain-containing protein	214.186	Up	0
TGME49_206605	hypothetical protein	13.191	Up	0
TGME49_207100	hypothetical protein	149.956	Up	0
TGME49_213752	herpesviridae ul52/ul70 dna primase	156.892	Up	0
TGME49_214540	hypothetical protein	40.962	Up	0
TGME49_217750	hypothetical protein	17.225	Up	0
TGME49_244510	AP2 domain transcription factor AP2VI-3	130.252	Up	0
TGME49_249020	kinesin motor domain-containing protein	152.805	Up	0
TGME49_249935	hypothetical protein	14.12	Up	0
TGME49_251410	tetratricopeptide repeat-containing protein	226.207	Up	0
TGME49_252280	hypothetical protein	197.66	Up	0
TGME49_252310	hypothetical protein	25.166	Up	0
TGME49_253780	GTP cyclohydrolase I, putative	61.617	Up	0
TGME49_254820	hypothetical protein	63.948	Up	0
TGME49_257540	hypothetical protein	68.155	Up	0
TGME49_261075	hypothetical protein	13.404	Up	0
TGME49_268010	hypothetical protein	434.205	Up	0
TGME49_283790	protein kinase, putative	64.567	Up	0
TGME49_291150	hypothetical protein	95.092	Up	0
TGME49_306320	Myb family DNA-binding domain-containing protein	214.799	Up	0
TGME49_316120	hypothetical protein	106.429	Up	0
TGME49_319860	DNA polymerase family B protein	334.35	Up	0
