# Supplementary material for: A Comparison of Transcriptional Diversity of Swine Macrophages Infected With TgHB1 Strain of Toxoplasma gondii Isolated in China
Source: Front Cell Infect Microbiol. 2020 Sep 25;10:526876. doi: 10.3389/fcimb.2020.526876 (PMC7546811; doi:10.3389/fcimb.2020.526876)
Supplement: Supplementary file 5 [file Table_5.XLSX]

## Sheet: Sheet1
Table S5 Pig gene and primers used in qRT-PCR
Gene	Primer	sequence (5'-3')
LAMB2	F	TAGTTACCAGCTTCGCACCA
	R	CGTCCAAAGTCTGCTGATCG
ULK3	F	AGCAACCGGGTTATTGAGGA
	R	AGTCCAGAGCCTTGCAGTAG
COL4A1	F	ATACTCGGCCACATACCTGG
	R	CTGACCCCTTGATCACCCTT
SGK2	F	GACGCCTGAGAAGCTCTACT
	R	AATGATGTGGAGGGAGTGCA
TRIP6	F	CTGCGGAGAAGATGTGGTTG
	R	GCAGCTCTCACAATACGCTC
GNB5	F	CTGCAGCTTCACCAACTCTG
	R	TCGTGTGTTTCAAAGGCCTG
IL1A	F	CTGAATGATGCCCGCAATCA
	R	GTTTTGGGTGTCTCAGGCAG
NFKB1	F	CTCTACCAGACACCCTTGCA
	R	CGTTCAGACCTTCACCGTTG
PRLR	F	GTGACAGCCCTTCCCTTTTG
	R	CGCGTGAAAATAGAGCAGCT
IL6	F	ACCGGTCTTGTGGAGTTTCA
	R	GCATTTGTGGTGGGGTTAGG
β-actin	F	TCCACGAAACTACCTTCAACTC
	R	GATCTCCTTCTGCATCCTGTC
